# Supplementary material for: Legumain deficiency halts atherogenesis by modulating T cell receptor signaling
Source: Aging Cell. 2024 Oct 29;24(2):e14391. doi: 10.1111/acel.14391 (PMC11822642; doi:10.1111/acel.14391)
Supplement: Supplementary file 1 — Appendix S1. [file ACEL-24-e14391-s001.zip]

Archive with 13 entries (11 files):
- Appendix S1/
- Appendix S1/Supplementary File.docx
- Appendix S1/Supplementary Material/
- Appendix S1/Supplementary Material/Figure_1.pdf
- Appendix S1/Supplementary Material/Figure_2.pdf
- Appendix S1/Supplementary Material/Figure_3.pdf
- Appendix S1/Supplementary Material/Figure_4.pdf
- Appendix S1/Supplementary Material/Figure_5.pdf
- Appendix S1/Supplementary Material/Figure_6.pdf
- Appendix S1/Supplementary Material/Figure_S1.pdf
- Appendix S1/Supplementary Material/Figure_S2.pdf
- Appendix S1/Supplementary Material/Figure_S3.pdf
- Appendix S1/Supplementary Material/Figure_S4.pdf
